# Supplementary material for: Impact of Emphysema Heterogeneity on Pulmonary Function
Source: PLoS One. 2014 Nov 19;9(11):e113320. doi: 10.1371/journal.pone.0113320 (PMC4237430; doi:10.1371/journal.pone.0113320)
Supplement: Data S1 — Raw data in CSV format. (CSV) [file pone.0113320.s001.csv]

id	OHeter	GOLD	FEV1_pred	FEV1_FVC	DLCO_pred	sex	age	packyear	RV_TLC	CB	Asthma
1	0.234105694	1	0.875838926	0.683	0.71	1	68	81	0.361	2	0
2	0.175567867	1	0.839572193	0.684	0.73	1	64	90	0.328	2	0
4	0.425979463	1	0.953125	0.507	0.595	1	70	40	0.337	2	0
8	0.191872126	1	1.04248366	0.67	0.82	1	70	50	0.364	2	0
21	0.213550663	2	0.793002916	0.63	0.781	1	70	80	0.316	2	0
22	0.131496297	2	0.581300813	0.609	0.691	0	68	100	0.448	2	0
23	0.668765046	2	0.700636943	0.651	0.569	1	68	49	0.353	2	0
24	0.292041483	1	0.866847826	0.697	0.815	1	64	50	0.383	2	0
29	0.638170342	2	0.628272251	0.515	0.333	0	69	30	0.503	2	0
30	0.232235197	2	0.659638554	0.615	0.816	1	63	67.5	0.429	2	0
46	0.251523936	1	0.837037037	0.669	0.527	1	70	75	0.459	2	0
49	0.553293339	2	0.755952381	0.58	0.457	1	59	40	0.334	2	0
53	0.504141083	1	0.886363636	0.657	0.632	1	60	90	0.244	2	0
55	0.318909563	1	0.924528302	0.622	0.638	1	70	200	0.328	2	0
58	-0.195142412	1	0.8	0.646	0.427	0	66	60	0.397	2	0
62	0.485979753	2	0.683937824	0.541	0.37	0	70	73.5	0.338	2	0
67	-0.042682795	2	0.758139535	0.632	0.679	0	70	38	0.312	2	0
70	0.419861537	2	0.682926829	0.555	0.667	1	70	150	0.399	2	0
74	0.550280492	1	0.869565217	0.652	0.53	1	64	107.5	0.338	2	0
75	0.409404201	1	0.915942029	0.669	0.795	1	65	45	0.367	2	0
83	0.40398236	2	0.791666667	0.588	1.132	1	70	112.5	0.42	2	0
84	0.324939429	2	0.708571429	0.444	0.393	1	56	60	0.347	2	0
86	0.440830991	1	0.986547085	0.667	0.645	0	68	40	0.425	2	0
87	0.334535723	4	0.262135922	0.325	0.499	1	60	30	0.647	2	0
88	0.650093182	1	0.855123675	0.563	0.856	1	70	67.5	0.426	2	0
89	0.24391586	2	0.787096774	0.644	0.576	1	65	94	0.436	2	0
92	0.498321543	1	0.828828829	0.655	0.324	0	70	56	0.395	2	0
95	0.411623162	2	0.689956332	0.583	0.644	0	57	30	0.525	2	0
96	0.216278536	3	0.319327731	0.257	0.188	1	57	141	0.419	2	0
100	-0.24235387	2	0.505660377	0.538	0.571	1	70	180	0.478	2	0
101	0.037266829	2	0.775384615	0.622	0.615	1	70	50	0.369	2	0
107	-0.04698593	1	0.978891821	0.646	0.885	1	64	67.5	0.307	2	0
111	-0.506915656	1	0.849529781	0.683	0.565	1	68	60	0.329	2	0
112	0.400388464	2	0.781818182	0.677	0.545	0	70	50	0.402	2	0
113	0.495702195	1	0.880546075	0.55	0.722	1	70	116	0.348	2	0
114	0.370801045	2	0.740740741	0.573	0.522	1	70	68.75	0.374	2	0
117	0.775589331	1	1.005797101	0.663	0.63	1	59	28	0.288	2	0
122	0.011298736	2	0.583815029	0.54	0.474	1	68	55	0.522	2	0
125	0.625648569	4	0.173160173	0.29	0.249	0	52	37.5	0.755	2	0
126	0.143219633	4	0.207407407	0.306	0.315	0	58	25	0.724	2	0
129	0.362964954	1	0.826086957	0.612	0.667	1	70	80	0.402	2	0
138	0.617877892	2	0.740963855	0.59	0.417	1	60	125	0.29	2	0
141	0.582883118	1	1.079545455	0.669	0.691	0	59	60	0.306	2	0
142	0.291869959	1	0.923076923	0.635	0.415	0	65	152	0.292	2	0
143	0.690786748	2	0.696666667	0.551	0.493	0	63	76	0.388	2	0
149	-0.317897636	2	0.58490566	0.678	0.649	1	60	35	0.378	2	0
150	0.526961513	2	0.767605634	0.548	0.509	1	70	75	0.365	2	0
151	0.013470947	1	0.854460094	0.657	0.899	0	69	81	0.436	2	0
152	-0.053089462	4	0.193083574	0.168	0.4	1	70	25	0.568	2	0
153	0.260550748	2	0.521531101	0.589	0.539	0	63	22.5	0.578	2	0
163	-0.212475746	4	0.244186047	0.198	0.371	1	61	49.5	0.569	2	0
164	0.076382776	1	1.013937282	0.6	0.627	1	70	50	0.325	2	0
169	0.629994881	1	0.803773585	0.625	0.668	0	60	66	0.348	2	0
170	0.61963443	2	0.76146789	0.641	0.368	0	66	36.75	0.427	2	0
172	0.112397322	1	1.233201581	0.627	0.821	1	70	48	0.328	2	0
174	-0.105116884	2	0.631147541	0.415	0.462	1	70	76.5	0.445	2	0
177	0.008676479	1	0.908587258	0.688	1.131	1	70	124	0.361	2	0
182	-0.337033646	3	0.473214286	0.394	0.489	0	65	120	0.463	2	0
188	0.460032663	2	0.761538462	0.635	0.899	0	62	60	0.456	2	0
190	0.155164264	1	0.828947368	0.59	0.605	1	68	132	0.37	2	0
191	0.029095548	2	0.546558705	0.579	0.568	0	70	81	0.534	2	0
192	0.221922016	1	0.835403727	0.591	0.517	1	62	73.5	0.314	2	0
194	0.04376822	2	0.687134503	0.622	0.564	1	60	86	0.269	2	0
195	0.231857583	2	0.75748503	0.629	0.733	1	68	54	0.463	2	0
196	0.015725755	1	0.879396985	0.681	0.934	0	70	50	0.435	2	0
202	-0.018926154	1	0.927631579	0.673	0.82	1	70	70.5	0.414	2	0
207	0.363046726	1	0.894080997	0.683	0.699	1	68	60	0.366	2	0
209	0.163207583	2	0.672077922	0.612	1.059	1	70	80	0.452	2	0
212	0.111267689	1	0.878865979	0.642	0.659	1	70	70	0.297	2	0
213	0.130287574	2	0.56223176	0.601	0.686	0	66	24.75	0.553	2	0
215	-0.355630674	2	0.673267327	0.526	0.653	1	67	40	0.359	2	0
216	0.373789796	2	0.735042735	0.623	0.668	0	70	60	0.534	2	0
219	0.077601789	2	0.743961353	0.597	0.369	1	60	31.05	0.481	2	0
221	-0.366317817	2	0.502183406	0.46	0.561	0	70	80	0.443	2	0
228	0.673902747	1	1.007874016	0.643	1.005	1	70	135	0.388	2	0
232	0.412975753	1	0.963114754	0.679	0.755	1	62	50	0.375	2	0
234	0.379794006	2	0.669291339	0.656	0.639	0	64	64.5	0.449	2	0
238	-0.028679731	4	0.175287356	0.225	0.283	1	66	43.75	0.751	2	0
240	0.012041859	4	0.181818182	0.293	0.257	1	70	40	0.704	2	0
242	0.313892004	2	0.734375	0.604	0.872	1	60	35	0.493	2	0
243	0.433383229	1	0.943722944	0.683	0.854	0	70	43	0.397	2	0
246	0.172793576	1	0.950724638	0.657	0.873	1	68	130	0.324	2	0
249	0.586065083	1	0.853107345	0.618	0.67	1	70	76.5	0.412	2	0
252	0.790158966	1	0.904761905	0.649	0.536	1	67	30	0.298	2	0
255	0.438864105	2	0.527696793	0.537	0.626	1	67	70.5	0.467	2	0
257	0.142448561	2	0.671052632	0.58	0.617	0	70	45	0.472	2	0
258	-0.022860805	4	0.262962963	0.289	0.432	0	47	8	0.389	2	0
260	0.423301093	1	1.074576271	0.655	0.451	1	70	50	0.223	2	0
264	-0.542438184	2	0.551724138	0.544	0.539	0	70	69	0.49	2	0
266	-0.057724098	3	0.322097378	0.36	0.453	1	69	28	0.673	2	0
267	0.275229467	1	0.964646465	0.647	0.623	0	70	50	0.433	2	0
274	0.957181068	3	0.403908795	0.448	0.371	0	40	20	0.562	2	0
276	-0.046666297	3	0.370748299	0.291	0.262	1	70	25.5	0.452	2	0
277	0.355141102	2	0.576923077	0.372	0.499	1	67	50	0.348	2	0
279	0.556280922	2	0.70096463	0.478	0.437	1	55	46	0.311	2	0
282	0.301344135	1	1.102102102	0.699	0.919	1	70	81	0.318	2	0
283	0.198843352	1	0.896640827	0.657	0.652	1	63	72	0.309	2	0
292	0.343695835	1	1.112820513	0.646	0.827	0	69	54	0.368	2	0
293	0.410900351	1	1.206896552	0.658	0.607	1	66	40	0.212	2	0
294	0.318546366	2	0.624260355	0.544	0.624	1	64	37.5	0.465	2	0
295	0.138395237	2	0.514084507	0.527	0.48	1	70	100	0.525	2	0
296	0.3006641	2	0.537878788	0.448	0.476	1	70	64	0.502	2	0
299	0.784296703	2	0.648318043	0.624	0.478	1	60	30	0.332	2	0
302	-0.041604337	1	0.913265306	0.695	0.797	1	59	45	0.334	2	0
306	0.057296488	3	0.37755102	0.35	0.274	1	70	30	0.549	2	0
314	0.059913269	4	0.252525253	0.323	0.416	0	52		0.724	2	0
320	-0.189195356	3	0.327272727	0.434	0.372	1	63	112.5	0.615	2	0
324	0.381392614	4	0.247232472	0.318	0.257	1	68	60	0.699	2	0
329	0.061197495	4	0.232824428	0.279	0.356	0	61	30	0.723	2	0
333	0.284858052	2	0.791666667	0.672	0.817	0	62	25	0.41	2	0
336	0.271645748	3	0.389830509	0.423	0.484	0	70	48	0.698	2	0
337	0.50012512	1	1.084249084	0.671	0.72	1	70	60	0.344	2	0
348	-0.190081692	2	0.797297297	0.66	0.755	1	61	57	0.24	2	0
349	0.278143413	3	0.465648855	0.508	0.509	1	60	20	0.512	2	0
352	0.380417255	2	0.730027548	0.676	0.715	1	60	30	0.339	2	0
358	0.197381622	3	0.477011494	0.457	0.433	1	67	90	0.596	2	0
365	-0.393455791	1	0.815864023	0.691	0.678	1	59	60	0.401	2	0
367	0.270651899	4	0.169811321	0.293	0.278	0	62	30	0.794	2	0
369	0.226749208	4	0.287937743	0.341	0.346	0	52	45	0.551	2	0
370	0.433678803	2	0.785714286	0.655	0.612	0	61	46	0.415	2	0
372	-0.045113097	3	0.31661442	0.339	0.605	1	61	70	0.634	2	0
379	0.194658151	4	0.286127168	0.328	0.329	1	68	90	0.597	2	0
389	0.09151526	2	0.588972431	0.627	0.853	1	65	60	0.488	2	0
393	0.01956258	2	0.698051948	0.657	0.963	1	63	150	0.523	2	0
395	-0.140953937	1	0.850649351	0.674	1.012	1	67	23.5	0.407	2	0
397	0.784222959	1	0.880116959	0.649	0.753	1	60	37.5	0.32	2	0
400	0.049030067	2	0.709677419	0.631	0.721	1	60	60	0.471	2	0
404	0.640739993	2	0.694736842	0.542	0.409	0	61		0.431	2	0
405	-0.161729445	1	0.854497355	0.627	0.857	1	62	40	0.427	2	0
408	0.273756167	2	0.785425101	0.664	0.757	0	62	75.25	0.392	2	0
412	-0.101594115	4	0.244067797	0.338	0.421	1	58		0.705	2	0
419	-0.076773871	2	0.678733032	0.615	0.94	0	70		0.425	2	0
421	0.015133695	1	0.820512821	0.677	0.863	1	56		0.33	2	0
424	0.535131264	1	0.819571865	0.682	0.773	1	70	30	0.412	2	0
425	0.24354631	2	0.690391459	0.671	0.637	1	64	48	0.401	2	0
426	0.048231406	2	0.629757786	0.569	1.075	1	70	50	0.554	2	0
427	0.141462405	1	1.100946372	0.692	0.849	1	64	25	0.353	2	0
434	0.37679525	2	0.715542522	0.676	0.625	1	59	184	0.433	2	0
438	0.123001823	2	0.743589744	0.685	0.652	1	59	80	0.441	2	0
444	-0.300128638	3	0.33744856	0.396	0.361	0	65		0.739	2	0
453	-0.06892284	2	0.627376426	0.665	0.935	0	70	55	0.526	2	0
468	0.434892174	1	1.034482759	0.686	0.926	1	64	30	0.319	2	0
484	-0.146881897	3	0.372727273	0.34	0.312	0	59		0.539	2	0
485	0.159672995	4	0.248648649	0.269	0.296	0	69		0.665	2	0
488	0.874705665	4	0.296551724	0.381	0.37	1	60		0.665	2	0
515	0.076468306	4	0.222727273	0.269	0.242	0	69		0.653	2	0
516	0.089778224	2	0.699088146	0.59	0.579	1	68		0.4	2	0
517	0.41735556	2	0.789029536	0.652	0.96	0	67		0.47	2	0
519	0.000423024	3	0.331858407	0.377	0.308	0	68		0.671	2	0
523	0.008871533	4	0.217898833	0.277	0.263	0	63		0.688	2	0
525	0.03295833	2	0.788990826	0.696	0.832	0	70		0.562	2	0
528	0.389577461	3	0.42816092	0.389	0.275	1	67		0.43	2	0
530	0.394855112	3	0.442622951	0.381	0.503	1	65		0.564	2	0
543	0.410945791	1	0.910299003	0.662	0.883	1	70		0.381	2	0
545	-0.025438564	4	0.271551724	0.33	0.479	0	65		0.691	2	0
554	0.666808906	3	0.463414634	0.438	0.233	1	70		0.407	2	0
558	0.035263232	3	0.333333333	0.286	0.365	0	50		0.541	2	0
559	0.045716176	4	0.159722222	0.211	0.135	0	63		0.741	2	0
562	0.532257871	4	0.252918288	0.237	0.269	0	67	75	0.639	2	0
563	0.247853727	3	0.402684564	0.332	0.223	1	67	30	0.537	2	0
